# Supplementary material for: Drug interactions between cephalosporins and 5-FU-based chemotherapy in the treatment of patients with gastrointestinal cancer - an exploratory cohort analysis
Source: Front Pharmacol. 2025 Oct 7;16:1652957. doi: 10.3389/fphar.2025.1652957 (PMC12580600; doi:10.3389/fphar.2025.1652957)
Supplement: Supplementary file 1 [file DataSheet1.zip]

Archive with 12 entries (12 files):
- Statistics SPSS.sav
- Summary of the Codes used in the SPSS file.docx
- Table 1 - age +syntax.spv
- Table 1 - Antibiotics used last 3 months +syntax.spv
- Table 1 - cancer extent  +syntax.spv
- Table 1 - comorbidities +syntax.spv
- Table 1 - sex +syntax.spv
- Table 1 - tumor location +syntax.spv
- Table 2 - additional time to rest +syntax.spv
- Table 3 - Staging results +syntax.spv
- Table 4 - Side Effects comparison CAB & REF +syntax.spv
- Table 4 - Side effects on CAB duration + Syntax.spv
